# Supplementary material for: High-altitude de-acclimatization and long-term immune suppression: the role of Nrf2 in Treg function targeting 3PM
Source: EPMA J. 2026 Mar 4;17(1):57–71. doi: 10.1007/s13167-026-00442-x (PMC12976330; doi:10.1007/s13167-026-00442-x)
Supplement: Supplementary file 5 — Supplementary Material 3 (xlsx 9.41 KB) [file 13167_2026_442_MOESM1_ESM.xlsx]

## Sheet: Sheet1
Table S1. Residential information of human participants
Characteristics	HADA (n=32)	NC (n=20)
Altitude (meters)	[4000 (3700,4000)]	500
Residence time in high plateau (years)	[8 (8,12)]	-
De-acclimatization time (years)	[1.5 (0.75,2.25)]	-
