# Supplementary material for: High-altitude de-acclimatization and long-term immune suppression: the role of Nrf2 in Treg function targeting 3PM
Source: EPMA J. 2026 Mar 4;17(1):57–71. doi: 10.1007/s13167-026-00442-x (PMC12976330; doi:10.1007/s13167-026-00442-x)
Supplement: Supplementary file 6 — Supplementary Material 4 (xlsx 11.4 KB) [file 13167_2026_442_MOESM2_ESM.xlsx]

## Sheet: Sheet1
Table S2. Serum biochemical test results of human participants
Characteristics	HADA (n=32)	NC (n=19)	Significance of p-value
Complete Blood Count
WBC (10^9/L)	5.98±1.80	6.15±1.59	ns
RBC (10^12/L)	5.07±0.38	5.05±0.31	ns
Neut (10^9/L)	3.65±1.56	3.55±1.17	ns
Lymph (10^9/L)	1.85±0.53	2.06±0.50	ns
Mono (10^9/L)	0.34±0.10	0.34±0.12	ns
Eos (10^9/L)	0.11±0.07	0.16±0.20	ns
Baso (10^9/L)	0.03±0.02	0.03±0.02	ns
MCV (fL)	91.97±3.60	91.69±2.74	ns
MCH (pg)	30.84±1.27	30.85±0.95	ns
MCHC (g/L)	335.34±5.47	334.63±6.53	ns
RDW-CV (%)	13.00±0.52	12.76±0.48	ns
RDW-SD (fL)	41.43±1.84	40.21±2.15	ns
HGB (g/L)	156.13±8.76	155.63±9.79	ns
PCT (%)	0.22±0.04	0.23±0.05	ns
MPV (fL)	10.89±1.58	10.19±1.08	ns
PDW	16.14±1.00	16.02±1.46	ns
HCT (10^9/L)	46.57±2.44	46.55±2.72	ns
PLT (10^9/L)	206.00±47.53	229.37±51.28	ns
Neut% (%)	59.96±7.59	57.19±7.59	ns
Lymph% (%)	31.71±7.07	34.12±7.26	ns
Mono% (%)	5.75±1.30	5.56±1.36	ns
Eos% (%)	2.07±1.74	2.55±2.64	ns
Baso% (%)	0.52±0.35	0.57±0.30	ns
Kidney function
BUN (mmol/L)	4.88±1.11	5.45±1.30	ns
CREA (μmol/L)	81.03±14.26	83.05±10.75	ns
URIC (μmol/L)	411.28±86.97	411.43±72.73	ns
Liver function
TP (g/L)	73.69±3.45	75.33±3.06	ns
ALB (g/L)	50.72±1.88	49.12±1.54	**
GLB (g/L)	22.97±3.36	26.23±3.25	***
A:G	2.26±0.35	1.90±0.25	****
TBIL (μmol/L)	20.42±9.37	22.95±8.19	ns
DBIL (μmol/L)	5.11±2.02	5.09±2.25	ns
IBIL (μmol/L)	15.31±7.51	17.87±6.39	ns
ALT (IU/L)	37.34±21.58	22.90±12.40	**
AST (IU/L)	27.39±9.94	21.09±4.07	**
**p<0.01, ***p < 0.001, ****p < 0.0001, ns indicates p > 0.05
